# Supplementary material for: The Time Course of Deafness and Retinal Degeneration in a Kunming Mouse Model for Usher Syndrome
Source: PLoS One. 2016 May 17;11(5):e0155619. doi: 10.1371/journal.pone.0155619 (PMC4871471; doi:10.1371/journal.pone.0155619)
Supplement: S1 File — (ZIP) [file pone.0155619.s001.zip]

Archive with 13 entries (10 files):
- overview of data/
- overview of data/.DS_Store
- __MACOSX/
- __MACOSX/overview of data/
- __MACOSX/overview of data/._.DS_Store
- overview of data/ABR tone bursts.xlsx
- __MACOSX/overview of data/._ABR tone bursts.xlsx
- overview of data/ERG.xlsx
- __MACOSX/overview of data/._ERG.xlsx
- overview of data/ONL thickness.xlsx
- __MACOSX/overview of data/._ONL thickness.xlsx
- overview of data/qPCR.xlsx
- __MACOSX/overview of data/._qPCR.xlsx
