# Supplementary material for: The Time Course of Deafness and Retinal Degeneration in a Kunming Mouse Model for Usher Syndrome
Source: PLoS One. 2016 May 17;11(5):e0155619. doi: 10.1371/journal.pone.0155619 (PMC4871471; doi:10.1371/journal.pone.0155619)
Supplement: S1 File — (ZIP) [file pone.0155619.s001.zip › overview of data/ABR tone bursts.xlsx]

## Sheet: ABR tone bursts P14
Frequency(KHz)	KM												KMush/ush
4	65	70	40	45	65	70	35	35	55	60	30	30	80	90	90	90	90	90	85	90	80	85
8	70	70	45	50	70	70	40	40	60	60	25	30	90	90	90	90	90	90	90	90	90	90
16	60	75	45	45	75	70	40	35	65	65	20	35	90	90	90	90	90	90	90	90	90	90
24	60	70	40	45	75	75	35	35	70	65	25	35	90	90	90	90	90	90	90	90	90	90
32	70	75	45	45	80	80	40	35	70	70	30	40	90	90	90	90	90	90	90	90	90	90

## Sheet: ABR tone bursts P21
Frequency(KHz)	KM												KMush/ush
4	30	30	35	30	25	30	35	35	30	35	25	35	80	80	75	75	70	80	75	70	85	85
8	25	25	35	30	35	35	35	40	35	35	25	30	75	80	80	80	75	75	75	75	85	85
16	35	30	35	35	35	40	35	35	25	35	30	25	75	80	75	80	70	80	80	70	85	85
24	35	30	40	35	35	40	30	35	25	30	30	30	75	85	75	75	75	75	85	70	80	80
32	45	40	45	45	40	45	30	35	30	40	35	30	80	85	80	80	85	80	85	80	80	85

## Sheet: ABR tone bursts P56
Frequency(KHz)	KM												KMush/ush
4	30	30	30	30	30	30	20	30	30	30	30	20	70	75	90	90	75	70	75	75	75	70	75	70
8	30	30	35	30	25	30	25	35	30	35	35	30	75	75	90	90	70	70	80	75	75	75	75	75
16	25	25	35	30	35	35	25	35	35	35	30	25	70	75	90	90	75	75	75	80	75	75	80	75
24	35	30	35	35	35	40	30	25	25	35	40	30	70	80	90	90	80	75	80	80	75	80	80	80
32	35	30	40	35	35	40	30	30	25	40	45	35	80	80	90	90	85	80	80	85	80	85	85	80
