# Supplementary material for: The Time Course of Deafness and Retinal Degeneration in a Kunming Mouse Model for Usher Syndrome
Source: PLoS One. 2016 May 17;11(5):e0155619. doi: 10.1371/journal.pone.0155619 (PMC4871471; doi:10.1371/journal.pone.0155619)
Supplement: S1 File — (ZIP) [file pone.0155619.s001.zip › overview of data/ERG.xlsx]

## Sheet: Scotopic o.o1cd.s.m-2ERG b-wave
Postnatal Day	KM								KMush/ush
14	167	121	170	130	141	144	125	163	15.8	13.9	27.5	22.7	14.2	12	17.3	18.9
21	138	202	167	152	158	169			9.3	14.7	20	15.9	18.5	11.2
56	193	185	179	168	170	164			10.3	13.9	23.2	8.79	16.8	11.4

## Sheet: Scotopic3.0 cd.s.m-2ERG a-wave
Postnatal Day	KM								KMush/ush
14	122.5	87.4	88.1	110.2	79	95.5	86.9	106.9	12.3	8.79	10	7.3	11.4	9.5	13.4	9.1
21	122	157.2	106.1	170	137.6	149.7			9.77	2.83	3.6	7.7	10	5.5
56	189	115	158	127	127	164			3.93	2.2	7.8	4.4	8.1	6.4

## Sheet: Scotopic3.0 cd.s.m-2ERG b-wave
Postnatal Day	KM								KMush/ush
14	280	223	300	193.7	240.5	316	296	204.3	12.3	9.47	14.2	15.6	11.8	10.1	17	16.8
21	281	347.1	402	370	290	310			17.6	18.1	15.7	12	18	14.6
56	406	416	296	384	315	306			13.4	10	9.7	15.6	11.5	16

## Sheet: Scotopic3.0 cd.s.m-2 Ops ERG 
Postnatal Day	KM								KMush/ush
14	60	58.2	65.7	70	72.5	50	71.4	59	1.46	6.84	2.53	7.32	5.5	3.3	6	2.9
21	61	55	66	79.2	72	80			3.42	2.73	5	1.7	6.8	7
56	87.9	73.7	60.5	81.5	53.7	62.5			1.66	1.46	6.84	3.42	2.73	4.17

## Sheet: Photopic3.0 cd.s.m-2ERG b-wave
Postnatal Day	KM								KMush/ush
14	45	38.8	39	52	55.1	48.5	60	57.7	7.45	12	6.66	10	11.4	5.9	8.5	4.9
21	70	65	68.8	45	55.6	50.2			6.84	7.65	5	8.3	9	4.1
56	78	77.5	48.7	63.8	60.6	52.4			12	6.48	7.65	7.45	4.07	13.8

## Sheet: Photopic3.0 cd.s.m-2FlickerERG 
Postnatal Day	KM								KMush/ush
14	15	17	20.6	23	27	19	30	21	4.21	2.87	6.6	1.9	5	4.78	2	7.21
21	22	31.5	19	37.6	27	16.9			6.65	1.05	2.4	3.46	2.08	7
56	43	25	20	42.2	19.4	22.1			1.2	1.09	10	2.23	0.85	1.16
