# Supplementary material for: The Time Course of Deafness and Retinal Degeneration in a Kunming Mouse Model for Usher Syndrome
Source: PLoS One. 2016 May 17;11(5):e0155619. doi: 10.1371/journal.pone.0155619 (PMC4871471; doi:10.1371/journal.pone.0155619)
Supplement: S1 File — (ZIP) [file pone.0155619.s001.zip › overview of data/ONL thickness.xlsx]

## Sheet: 工作表1
Postnatal Day	KM																																				KMush/ush
7	16	17	17	17	16	17	11	12	11	10	11	10	12	13	14	13	13	12	15	16	15	14	15	15	14	13	13	14	14	14	14	13	12	14	13	14	11	11	12	11	12	12	13	14	14	15	13	12	14
14	15	16	16	16	15	16	14	13	13	13	13	13	15	15	16	16	16	16	16	17	16	16	16	15	18	18	17	18	17	18	17	17	17	16	16	17	3	3	2	3	3	3	4	4	4	3	4	3	3
21	17	17	18	17	17	18	16	16	16	16	15	16	15	16	15	14	15	15	14	13	14	14	14	15	18	18	18	18	17	17	16	15	15	16	16	17	2	2	2	2	2	2	1	1	0	0	1	1	0
56	14	13	13	13	14	14	14	15	15	14	15	15	18	18	18	18	18	17	15	15	15	14	14	15	16	16	17	18	16	16	17	17	17	17	16	17	0	0	0	0	0	0	0	0	0	0	0	1	1
[truncated: 23 more columns]
