# Supplementary material for: The Time Course of Deafness and Retinal Degeneration in a Kunming Mouse Model for Usher Syndrome
Source: PLoS One. 2016 May 17;11(5):e0155619. doi: 10.1371/journal.pone.0155619 (PMC4871471; doi:10.1371/journal.pone.0155619)
Supplement: S1 File — (ZIP) [file pone.0155619.s001.zip › overview of data/qPCR.xlsx]

## Sheet: Pde6b
Sample		Pde6b	β-actin	∆Ct	∆∆Ct	2 -(∆∆Ct)			group	N	Mean	Std. Deviation
P7	KM-1	15.5914	17.2005	-1.60907	0	1		P7	KM	3	1.04193	0.19415
	KM-2	15.7539	17.6891	-1.93517	-0.3261	1.25362			KMush/ush	3	0.0866335	0.00491642
	KM-3	15.2088	16.6206	-1.41175	0.197317	0.872171		P14	KM	3	6.08302	5.03782
	KMush/ush-1	17.5709	15.5536	2.01725	3.62632	0.0809786			KMush/ush	3	0.202224	0.0215057
	KMush/ush-2	17.5513	15.6707	1.88054	3.48961	0.0890273		P21	KM	3	7.23393	7.08699
	KMush/ush-3	17.434	15.5674	1.86656	3.47562	0.0898945			KMush/ush	3	0.0289694	0.0152676
P14	KM-1	14.8289	17.9589	-3.12999	-1.52092	2.86974		P28	KM	3	3.73082	0.708976
	KM-2	12.7292	17.9098	-5.18064	-3.57158	11.8892			KMush/ush	3	0.000485143	0.000170976
	KM-3	14.6416	18.054	-3.41237	-1.8033	3.49017		P56	KM	3	1.2062	0.291634
	KMush/ush-1	17.0345	16.5023	0.532249	2.14132	0.226673			KMush/ush	3	0.000309288	1.95749e-05
	KMush/ush-2	17.0901	16.2743	0.815746	2.42481	0.186234
	KMush/ush-3	16.9564	16.1979	0.758552	2.36762	0.193765
P21	KM-1	11.6368	17.1917	-5.55492	-3.94586	15.4107
	KM-2	14.0672	17.1924	-3.12523	-1.51616	2.86028
	KM-3	13.6186	17.0062	-3.38763	-1.77857	3.43085
	KMush/ush-1	20.5408	15.6906	4.85014	6.4592	0.0113654
	KMush/ush-2	19.3859	16.2367	3.14919	4.75826	0.0369506
	KMush/ush-3	19.2853	16.1989	3.08648	4.69554	0.0385923
P28	KM-1	13.6652	16.8804	-3.21527	-1.6062	3.04449
	KM-2	13.0844	16.5761	-3.49172	-1.88265	3.68753
	KM-3	13.0684	16.8347	-3.76626	-2.15719	4.46045
	KMush/ush-1	25.361	16.0692	9.29173	10.9008	0.000523039
	KMush/ush-2	25.2409	16.2267	9.01418	10.6232	0.000633992
	KMush/ush-3	26.1748	16.0734	10.1014	11.7105	0.000298399
P56	KM-1	14.6857	16.5134	-1.82768	-0.218611	1.16361
	KM-2	14.6406	16.1577	-1.51704	0.0920316	0.938201
	KM-3	14.5053	16.7154	-2.21009	-0.601018	1.51679
	KMush/ush-1	26.4989	16.4277	10.0712	11.6803	0.000304703
	KMush/ush-2	26.37	16.4171	9.95291	11.562	0.000330748
	KMush/ush-3	26.3796	16.2489	10.1306	11.7397	0.000292412

## Sheet: Ush2a
Sample		Ush2a	β-actin	∆Ct	∆∆Ct	2 -(∆∆Ct)			group	N	Mean	Std. Deviation
P7	KM-1	18.3837	17.2005	1.18321	0	1		P7	KM	3	0.957451	0.201603
	KM-2	18.6904	17.6891	1.0013	-0.181908	1.13438			KMush/ush	3	0.327408	0.102998
	KM-3	18.2422	16.6206	1.62157	0.438367	0.737969		P14	KM	3	0.996531	0.0712571
	KMush/ush-1	18.2181	15.5536	2.66448	1.48127	0.358173			KMush/ush	3	0.607581	0.144215
	KMush/ush-2	19.0882	15.6707	3.41745	2.23424	0.212533		P21	KM	3	1.66654	0.180212
	KMush/ush-3	18.0316	15.5674	2.46418	1.28097	0.411518			KMush/ush	3	0.208533	0.0521601
P14	KM-1	19.0791	17.9589	1.12017	-0.0630348	1.04466		P28	KM	3	0.910595	0.199619
	KM-2	19.2217	17.9098	1.31188	0.128675	0.914671			KMush/ush	3	0.0565055	0.0222052
	KM-3	19.1942	18.054	1.1402	-0.0430091	1.03026		P56	KM	3	0.664943	0.24561
	KMush/ush-1	18.0617	16.5023	1.5594	0.37619	0.77047			KMush/ush	3	0.022389	0.00475836
	KMush/ush-2	18.3041	16.2743	2.02976	0.846556	0.556111
	KMush/ush-3	18.3922	16.1979	2.19432	1.01112	0.496162
P21	KM-1	17.6009	17.1917	0.409203	-0.774003	1.71001
	KM-2	17.8212	17.1924	0.628797	-0.55441	1.46857
	KM-3	17.3247	17.0062	0.318444	-0.864763	1.82104
	KMush/ush-1	19.5656	15.6906	3.87497	2.69177	0.154774
	KMush/ush-2	19.3692	16.2367	3.13256	1.94936	0.258932
	KMush/ush-3	19.6207	16.1989	3.42179	2.23859	0.211894
P28	KM-1	17.9039	16.8804	1.02346	-0.159748	1.11709
	KM-2	17.9176	16.5761	1.34157	0.15836	0.896043
	KM-3	18.4945	16.8347	1.65984	0.476638	0.71865
	KMush/ush-1	22.1628	16.0692	6.09358	4.91037	0.0332531
	KMush/ush-2	21.0997	16.2267	4.87307	3.68986	0.0774892
	KMush/ush-3	21.3453	16.0734	5.27188	4.08867	0.0587743
P56	KM-1	18.3917	16.5134	1.87824	0.695029	0.617697
	KM-2	18.5045	16.1577	2.34684	1.16363	0.446388
	KM-3	18.0022	16.7154	1.28675	0.103544	0.930744
	KMush/ush-1	23.3719	16.4277	6.94425	5.76105	0.0184396
	KMush/ush-2	22.7758	16.4171	6.35864	5.17544	0.0276718
	KMush/ush-3	23.0018	16.2489	6.75286	5.56966	0.0210555
